# Supplementary material for: High-Performance Bimetallic Electrocatalysts for Hydrogen Evolution Reaction Using N-Doped Graphene-Supported N-Co6Mo6C
Source: Nanomaterials (Basel). 2024 Aug 30;14(17):1422. doi: 10.3390/nano14171422 (PMC11397312; doi:10.3390/nano14171422)
Supplement: Supplementary file 1 [file nanomaterials-14-01422-s001.zip]

Archive with 1 entries (1 files):
- nanomaterials-3145386-supplementary.pdf
